# Supplementary material for: Altered medial temporal lobe subregion volumes in systemic lupus erythematosus patients with neuropsychiatric symptoms
Source: BMC Rheumatol. 2025 Jan 26;9:10. doi: 10.1186/s41927-024-00448-w (PMC11765921; doi:10.1186/s41927-024-00448-w)
Supplement: Supplementary file 1 — Supplementary Material 1 [file 41927_2024_448_MOESM1_ESM.xlsx]

## Sheet: Sheet1
	ACR NP case definitions	1) Acute confusional state; 2) Anxiety disorder; 3) Aseptic meningitis; 4) Autonomic disorder; 5) Cerebrovascular disease; 6) Cognitive dysfunction; 7) Demyelinating syndrome; 8) Guillain-Barre ́ syndrome; 9) Headache; 10) Mononeuropathy; 11) Mood disorder; 12) Movement disorder (chorea); 13) Myasthenia gravis; 14) Myelopathy; 15) Neuropathy, cranial; 16) Plexopathy; 17) Polyneuropathy; 18) Psych…
	SLICC attribution model	1) Acute confusional state; 2) Mononeuritis multiplex; 3) Myelitis; 4) Neuropathy, peripheral or cranial; 5) Psychosis; 6) Seizures
		SLICC A attribution model 1	SLICC B attribution model
		More stringent.	Less stringent.
		NP symptom onset within 6 months prior to SLE diagnosis.	NP symptom onset within 10 years prior to SLE diagnosis.
		NP symptoms onset within 15 months post SLE diagnosis.	NP symptoms are present during the time of diagnosis.
		NP symptoms not associated with or potentially explained by factors other than SLE.	NP symptoms not potentially explained by factors other than SLE.
		No minor NP such as mild depression, anxiety, and mild cognitive dysfunction.	No minor NP such as mild depression, anxiety, and mild cognitive dysfunction.
	1 NPSLE patients according to SLICC A belong to NPSLE according to SLICC B by default.
	Abbreviations: ACR: American College of Rheumatology; NP: Neuropsychiatric; SLICC: Systemic lupus international collaborating clinics; SLE: Systemic lupus erythematosus; NPSLE: Neuropsychiatric systemic lupus erythematosus.
	References:
	- The American College of Rheumatology nomenclature and case definitions for neuropsychiatric lupus syndromes. Arthritis Rheum. 1999 Apr;42(4):599–608.
	- Petri M, Orbai AM, Alarcón GS, Gordon C, Merrill JT, Fortin PR, et al. Derivation and validation of the Systemic Lupus International Collaborating Clinics classification criteria for systemic lupus erythematosus. Arthritis Rheum. 2012 Aug;64(8):2677–86
	- Aringer M, Petri M. New classification criteria for systemic lupus erythematosus. Curr Opin Rheumatol. 2020 Nov;32(6):590–6.
	- Hanly JG, Urowitz MB, Sanchez-Guerrero J, Bae SC, Gordon C, Wallace DJ, et al. Neuropsychiatric events at the time of diagnosis of systemic lupus erythematosus: an international inception cohort study. Arthritis Rheum. 2007 Jan;56(1):265–73.
	- Hanly JG, Urowitz MB, Su L, Sanchez-Guerrero J, Bae SC, Gordon C, et al. Short-term outcome of neuropsychiatric events in systemic lupus erythematosus upon enrollment into an international inception cohort study. Arthritis Rheum. 2008 May 15;59(5):721–9.
