# Supplementary material for: Altered medial temporal lobe subregion volumes in systemic lupus erythematosus patients with neuropsychiatric symptoms
Source: BMC Rheumatol. 2025 Jan 26;9:10. doi: 10.1186/s41927-024-00448-w (PMC11765921; doi:10.1186/s41927-024-00448-w)
Supplement: Supplementary file 2 — Supplementary Material 2 [file 41927_2024_448_MOESM2_ESM.xlsx]

## Sheet: Sheet1
	Region of interest	SLICC B NPSLE (mm3)	Non-NPSLE (mm3)	NPSLE vs non-NPSLE
		Mean ± Std. Error	Mean ± Std. Error	p-value
	N	21	49
	HC	6714.0 ± 140.3	7035.8 ± 91.6	.06
	aHC	3423.4 ± 91.0	3626.3 ± 59.4	.06
	pHC	3290.6 ± 80.2	3409.7 ± 52.3	.22
	ERC	1153.1 ± 26.6	1146.6 ± 17.4	.84
	BA35	1271.2 ± 30.0	1327.4 ± 19.6	.12
	BA36	3988.9 ± 84.7	4028.7 ± 55.3	.69
	PHC	2125.4 ± 49.9	2137.0 ± 32.6	.84
	Abbreviations: SLICC: Systemic lupus international collaborating clinics; NPSLE: Neuropsychiatric Systemic Lupus Erythematosus; HC: hippocampus; aHC/pHC: anterior/posterior hippocampus; ERC: entorhinal cortex; BA35/36: Brodmann area 35/36; PHC: parahippocampal cortex.
