# Supplementary material for: Altered medial temporal lobe subregion volumes in systemic lupus erythematosus patients with neuropsychiatric symptoms
Source: BMC Rheumatol. 2025 Jan 26;9:10. doi: 10.1186/s41927-024-00448-w (PMC11765921; doi:10.1186/s41927-024-00448-w)
Supplement: Supplementary file 3 — Supplementary Material 3 [file 41927_2024_448_MOESM3_ESM.xlsx]

## Sheet: Sheet1
	Region of interest	SLICC A NPSLE (mm3)	Non-NPSLE (mm3)	NPSLE vs non-NPSLE
		Mean ± Std. Error	Mean ± Std. Error	p-value
	N	15	55
	HC	6738.5 ± 170.2	6994.1 ± 87.9	.19
	aHC	3490.8 ± 111.2	3585.8 ± 57.4	.45
	pHC	3247.6 ± 95.5	3408.2 ± 49.3	.14
	ERC	1162.0 ± 31.8	1144.9 ± 16.4	.63
	BA35	1280.4 ± 36.3	1318.7 ± 18.7	.35
	BA36	3987.8 ± 101.4	4024.7 ± 52.3	.75
	PHC	2100.5 ± 59.6	2142.5 ± 30.7	.53
	Abbreviations: SLICC: Systemic lupus international collaborating clinics; NPSLE: Neuropsychiatric Systemic Lupus Erythematosus; HC: hippocampus; aHC/pHC: anterior/posterior hippocampus; ERC: entorhinal cortex; BA35/36: Brodmann area 35/36; PHC: parahippocampal cortex.
